# Supplementary material for: Cognitive Performance During Confinement and Sleep Restriction in NASA’s Human Exploration Research Analog (HERA)
Source: Front Physiol. 2020 Apr 28;11:394. doi: 10.3389/fphys.2020.00394 (PMC7198903; doi:10.3389/fphys.2020.00394)
Supplement: Supplementary file 1 [file Table_1.xlsx]

## Sheet: Sheet1
Question	Answer Categories/Anchors	Survey
The last time I woke up was at (use the 24h clock)?	· hh:mm	ISS
	· I have not slept in the last 24 hours.
The number of hours I slept were	hours	ISS
In the past 6 hours, I consumed one or more of the following. Choose all that apply:	· Caffeinated drinks, nicotine, medications or drugs that could improve performance	ISS & Analog
	· Alcoholic beverages, medications or drugs that could impair performance
	· Other medications
	· None of the above
Alertness level. Right now I feel	VAS Tired - Alert	ISS
Time went to bed (use the 24h clock)	hh:mm	Analog
Time out of bed (use the 24h clock)	hh:mm	Analog
What was the quality of your sleep?	VAS Good – Poor	Analog
What was today’s workload?	VAS Very high – Very low	Analog
How are you feeling right now?	VAS Not sleepy at all – Very sleepy	Analog
How are you feeling right now?	VAS Happy – Unhappy	Analog
How are you feeling right now?	VAS Sick – Healthy	Analog
How are you feeling right now?	VAS Energetic – Physically exhausted	Analog
How are you feeling right now?	VAS Mentally sharp – Mentally fatigued	Analog
How are you feeling right now?	VAS Not stressed at all – Very stressed	Analog
How are you feeling right now?	VAS Tired – Fresh, ready to go	Analog
How are you feeling right now?	VAS Very Depressed – Not depressed at all	Analog
How are you feeling right now?	VAS Very bored – Not bored at all	Analog
How are you feeling right now?	VAS Not lonely at all – very lonely	Analog
What is your current everyday life like?	VAS Very monotonous – not monotonous at all	Analog
Have you had conflicts with the other crewmembers in the past 7 days?	Yes/No	Analog
Rate how many of the conflicts with crewmembers were resolved.	None/Some/All	Analog
