# Supplementary material for: Cognitive Performance During Confinement and Sleep Restriction in NASA’s Human Exploration Research Analog (HERA)
Source: Front Physiol. 2020 Apr 28;11:394. doi: 10.3389/fphys.2020.00394 (PMC7198903; doi:10.3389/fphys.2020.00394)
Supplement: Supplementary file 2 [file Table_2.xlsx]

## Sheet: Sheet1
Test	Variable	Description
MP	Mean RT	Mean reaction time over task duration.
	Accuracy	Average distance of user's tap to the center of the square in pixels across all responses, scaled linearly such that 50 pixels or more away = 0%, and 0 pixels away = 100% accuracy.
VOLT	Mean RT	Mean reaction time over task duration.
	Proportion Correct	Proportion of correct responses to all responses given over task duration.
F2B	Mean RT	Mean reaction time over task duration.
	Mean Proportion Correct	Mean of the proportion of correctly identified targets (correct responses) and the proportion of correct identified decoys (correct non-responses).
AM	Mean RT	Mean reaction time over task duration.
	Proportion Correct	Proportion of correct responses to all responses given over task duration.
LOT	Mean RT	Mean reaction time over task duration.
	Accuracy	Calculated as [(3 – mean number of clicks off) / 3]; or set to 0 if mean number of clicks off is > 3.
ERT	Mean RT	Mean reaction time over task duration.
	Proportion Correct	Proportion of correct responses to all responses given over task duration.
MRT	Mean RT	Mean reaction time over task duration.
	Proportion Correct	Proportion of correct responses to all responses given over task duration.
DSST	Mean RT	Mean reaction time over task duration.
	Proportion Correct	Proportion of correct responses to all responses given over task duration.
BART	Mean RT	Mean reaction time over task duration.
	Risk Score	Calculated as N pumps / Maximum N pumps possible for the current batch of balloons
PVT	Slowness	Calculated as 10 - mean reciprocal reaction time across task.
	Accuracy	Calculated as 1 - [(N lapses + N false starts) / (N stimuli + N false starts)].
