# Supplementary material for: Cognitive Performance During Confinement and Sleep Restriction in NASA’s Human Exploration Research Analog (HERA)
Source: Front Physiol. 2020 Apr 28;11:394. doi: 10.3389/fphys.2020.00394 (PMC7198903; doi:10.3389/fphys.2020.00394)
Supplement: Supplementary file 3 [file Table_3.xlsx]

## Sheet: Sheet1
Metric	Type-III	FDR Adjusted	BL-SD	BL-SR	BL-REC	SD-SR	SD-REC	SR-REC
MP - Mean RT	0.445		0.117	0.607	0.621	0.286	0.277	0.983
MP - Accuracy	0.205		0.596	0.686	0.165	0.9	0.058	0.076
VOLT - Mean RT	0.275		0.621	0.532	0.062	0.897	0.163	0.204
VOLT - Proportion Correct	0.661		0.35	0.35	0.254	1	0.835	0.835
F2B - Mean RT	0.088		0.065	0.161	0.746	0.642	0.032	0.087
F2B - Mean Proportion Correct	0.011		0.315	0.453	0.002	0.796	0.025	0.013
AM - Mean RT	0.013		0.763	0.007	0.024	0.015	0.048	0.627
AM - Proportion Correct	0.398		0.337	0.7	0.521	0.181	0.113	0.797
LOT - Mean RT	0.304		0.821	0.436	0.139	0.317	0.09	0.474
LOT - Accuracy	0.908		0.726	0.726	0.861	0.484	0.599	0.861
ERT - Mean RT	0.642		0.688	0.468	0.703	0.262	0.984	0.271
ERT - Proportion Correct	<.001	p<0.01	<.001	0.001	0.167	0.47	0.006	0.039
MRT - Mean RT	0.05		0.082	0.151	0.475	0.754	0.016	0.034
MRT - Proportion Correct	0.446		0.17	0.221	0.71	0.88	0.314	0.391
DSST - Mean RT	0.04		0.076	0.728	0.296	0.035	0.006	0.483
DSST - Proportion Correct	0.777		0.501	0.33	0.429	0.761	0.905	0.853
BART - Mean RT	0.224		0.368	0.134	0.695	0.562	0.202	0.061
BART - Risk Score	0.149		0.091	0.153	0.89	0.762	0.069	0.118
PVT - Slowness	0.011		0.489	0.061	0.002	0.246	0.014	0.154
PVT - Accuracy	0.742		0.702	0.978	0.334	0.722	0.575	0.348
