# Supplementary material for: Cognitive Performance During Confinement and Sleep Restriction in NASA’s Human Exploration Research Analog (HERA)
Source: Front Physiol. 2020 Apr 28;11:394. doi: 10.3389/fphys.2020.00394 (PMC7198903; doi:10.3389/fphys.2020.00394)
Supplement: Supplementary file 4 [file Table_4.xlsx]

## Sheet: Sheet1
Metrics	Type-III	FDR Adjusted	BL-SD1	BL-SD2	BL-REC	SD1-SD2	SD1-REC	SD2-REC
MP - Mean RT	0.006	p<0.05	0.005	0.575	0.332	0.001	0.065	0.132
MP - Accuracy	0.429		0.547	0.606	0.323	0.266	0.118	0.626
VOLT - Mean RT	0.091		0.735	0.429	0.08	0.261	0.152	0.014
VOLT - Proportion Correct	0.565		0.196	0.257	0.376	0.87	0.699	0.82
F2B - Mean RT	0.003	p<0.05	<.001	0.07	0.018	0.035	0.143	0.529
F2B - Mean Proportion Correct	0.02		0.005	0.706	0.095	0.014	0.245	0.189
AM - Mean RT	0.491		0.186	0.979	0.667	0.178	0.383	0.649
AM - Proportion Correct	0.002	p<0.05	0.258	0.066	0.05	0.004	0.377	<.001
LOT - Mean RT	0.022		0.034	0.706	0.421	0.014	0.005	0.661
LOT - Accuracy	0.131		0.034	0.064	0.363	0.771	0.224	0.35
ERT - Mean RT	0.059		0.055	0.712	0.428	0.116	0.009	0.251
ERT - Proportion Correct	0.074		0.014	0.129	0.044	0.318	0.668	0.579
MRT - Mean RT	0.07		0.209	0.274	0.242	0.021	0.949	0.028
MRT - Proportion Correct	0.764		0.572	0.763	0.681	0.387	0.336	0.907
DSST - Mean RT	0.005	p<0.05	0.002	0.051	0.771	0.18	0.004	0.101
DSST - Proportion Correct	0.496		0.166	0.847	0.788	0.231	0.272	0.937
BART - Mean RT	0.037		0.596	0.065	0.077	0.019	0.024	0.965
BART - Risk Score	0.207		0.323	0.035	0.357	0.247	0.963	0.238
PVT - Slowness	<.001	p<0.0001	<.001	<.001	0.113	0.142	<.001	<.001
PVT - Accuracy	<.001	p<0.001	0.004	0.002	0.144	0.811	<.001	<.001
