# Supplementary material for: Cognitive Performance During Confinement and Sleep Restriction in NASA’s Human Exploration Research Analog (HERA)
Source: Front Physiol. 2020 Apr 28;11:394. doi: 10.3389/fphys.2020.00394 (PMC7198903; doi:10.3389/fphys.2020.00394)
Supplement: Supplementary file 5 [file Table_5.xlsx]

## Sheet: Sheet1
Survey Metric	Type-III	FDR adjusted	BL-SD	BL-SR	BL-REC	SD-SR	SD-REC	SR-REC
Tiredness (C1)	<.001	p<0.001	<.001	0.001	0.197	0.206	<.001	<.001
Poor Sleep Quality (C2)	<.001	p<0.0001	<.001	<.001	0.182	<.001	<.001	<.001
Workload (C2)	0.001	p<0.01	0.101	<.001	0.942	0.033	0.125	0.001
Sleepiness (C2)	<.001	p<0.0001	<.001	<.001	0.351	0.15	<.001	<.001
Unhappiness (C2)	0.038		0.217	0.859	0.082	0.158	0.004	0.12
Poor Health (C2)	0.294		0.583	0.066	0.367	0.175	0.706	0.349
Physical Exhaustion (C2)	<.001	p<0.0001	<.001	<.001	0.337	0.007	<.001	<.001
Mental Fatigue (C2)	<.001	p<0.0001	<.001	<.001	0.195	0.089	<.001	<.001
Stress (C2)	0.215		0.433	0.364	0.305	0.883	0.076	0.061
Tiredness (C2)	<.001	p<0.0001	<.001	<.001	0.289	0.062	<.001	<.001
Depression (C2)	0.648		0.488	0.579	0.641	0.898	0.254	0.319
Boredom (C2)	0.214		0.331	0.569	0.297	0.123	0.049	0.632
Loneliness (C2)	0.363		0.162	0.441	0.108	0.531	0.794	0.395
Monotony (C2)	0.191		0.236	0.415	0.401	0.047	0.75	0.109
Conflicts (C2)	0.411		0.96	0.229	0.227	0.237	0.242	0.986
